# Supplementary material for: Generating rhythm game music with jukebox
Source: Front Artif Intell. 2024 Jul 5;7:1296034. doi: 10.3389/frai.2024.1296034 (PMC11258020; doi:10.3389/frai.2024.1296034)
Supplement: Supplementary file 1 [file Table_1.xlsx]

## Sheet: Form Responses 1
Timestamp	Did a human or AI generate this excerpt?	Rate the musicality of the song. (1 = bad, 5 = excellent)	What determined your response to the previous question?	Did a human or AI generate this excerpt?	Rate the musicality of the song. (1 = bad, 5 = excellent)	What determined your response to the previous question?	Did a human or AI generate this excerpt?	Rate the musicality of the song. (1 = bad, 5 = excellent)	What determined your response to the previous question?	Did a human or AI generate this excerpt?	Rate the musicality of the song. (1 = bad, 5 = excellent)	What determined your response to the previous question?	Did a human or AI generate this excerpt?	Rate the musicality of the song. (1 = bad, 5 = excellent)	Why did you respond the way you did?	Did a human or AI generate this excerpt?	Rate the musicality of the song. (1 = bad, 5 = excellent)	What determined your response to the previous question?	Did a human or AI generate this excerpt?	Rate the musicality of the song. (1 = bad, 5 = excellent)	What determined your response to the previous question?	Did a human or AI generate this excerpt?	Rate the musicality of the song. (1 = bad, 5 = excellent)	What determined your response to the previous question?	Did a human or AI generate this excerpt?	Rate the musicality of the song. (1 = bad, 5 = excellent)	What determined your response to the previous question?	Did a human or AI generate this excerpt?	Rate the musicality of the song. (1 = bad, 5 = excellent)	What determined your response to the previous question?	Did a human or AI generate this excerpt?	Rate the musicality of the song. (1 = bad, 5 = excellent)	What determined your response to the previous question?	Did a human or AI generate this excerpt?	Rate the musicality of the song. (1 = bad, 5 = excellent)	What determined your response to the previous question?	Did a human or AI generate this excerpt?	Rate the musicality of the song. (1 = bad, 5 = excellent)	What determined your response to the previous question?	Did a human or AI generate this excerpt?	Rate the musicality of the song. (1 = bad, 5 = excellent)	What determined your response to the previous question?	Did a human or AI generate this excerpt?	Rate the musicality of the song. (1 = bad, 5 = excellent)	What determined your response to the previous question?	Did a human or AI generate this excerpt?	Rate the musicality of the song. (1 = bad, 5 = excellent)	What determined your response to the previous question?	Do you have any additional comments or feedback?
2023-02-15 16:30:34	Human	5		AI	2	so much was happening at one time it didn't feel like it was done by a human, also felt like very unmusical and extremely random	Human	5	very epic music	AI	1	very random and chaotic, unmusical	Human	4	couldn't really tell, enjoyed the music though	Human	5	0:16, i don't do the piano, but i don't think there's any way a human can do that, except if it is made from a computer program, ive changed my mind	AI	4	idk	AI	4		AI	1	undoubtedly AI, human like sounds but incoherent in any language, you could say its creepy AF unmusical too	Human	4	no way to tell if it was AI or not	AI	3	very mid	AI	4	incoherent in where the music is headed	AI	4		AI	4	good music but also doesnt have the specialness a human generated excerpt would give	Human	4		AI	3	part of it just sounds like a trainwreck	very epic AP research topic
2023-02-21 08:01:01	Human	4	The rhythms sounded human-made. I’m not familiar with this genre of music, but I assume that it’s normal for there to be some degree of randomness with the chords and sudden changes.	AI	2	There was too much going on at once, especially at around 0:11.	Human	5	The chord progressions were satisfying.	AI	2	At 0:03 it’s like an explosion is happening. It got better for a few seconds after that, but by 0:07 it was weird again. Like the other piece that I thought was AI generated, there’s still too much going on.	Human	5	It repeated familiar patterns and the chords sounded nice.	Human	4	There was more dynamic contrast and repetition (ex: the trills—not sure what those are called on piano).	AI	3	The changes are too sudden, and there aren’t enough familiar patterns for it to sound like a cohesive piece of music.	Human	4	The range and dynamics sounded pretty similar throughout, it didn’t try to do too much.	AI	1	Did not sound human at all	Human	4	Slower than anything I’ve thought was AI, chords sound better	AI	2	It was too jarring	Human	3	This one was harder to judge, there was a lot going on but still not as much as some of the others	Human	5	Chord progressions made sense, repeated patterns	AI	2	it sounded random	Human	4	Sounded similar throughout	AI	2	Strange chords
2023-02-21 15:48:11	Human	4		AI	1	the note did not really have much rhythmic or tonic structure at all. it was too all over the place, even for jazz	Human	5	did you hear that tension-resolution? OMG! the chord progression flowed really well, structure seemed very human	AI	2	the chords did not sound that melodic, sure there was some melody but i think they tried putting in ninths and other extensions and failed spectacularly. at least rhythmic structure is less bad	Human	4	although the glissando rolls were kind of repetitive, there was definite good structure with that rock solid 4-5-3-6 chord progression. The T-R seems very human and simple to understand, without mental gymnastics to justify them	Human	3	although this seems kind of epic and the development seems pretty human, the glissandos here are probably too frequent and annoying. the chromatic chord progression + syncopated rhythms make me think it was made by a human.	AI	3	while the music actually sounds decent, the tendency to stay only in a few notes and the lack of a general atmosphere is kind of holding it back. Sounds too AI-y	Human	4	The number of musical ornaments were ridiculous, but they seemed to fit kind of naturally, especially the fast notes rush	AI	3	If you listen to the top voice of the soprano, it does some sussy dissonant things. Probably AI.	Human	5	soft, lyrical. chord progression very natural + it keeps the very bright yet somber atmosphere throughout the whole thing	AI	2	the chords and rhythm are quite repetitive and sound a little sus	AI	2	while it tries to establish this “Chopin”-like atmosphere like enchanted and stuff, it goes out of key at times. Probably like too sus for me	Human	5	look at how those chords plchained after each other lead to each other. It creates a hopeful atmosphere and a bright mood.	AI	3	The T-R seems kind of poorly done. Tried to change to add ornaments but was kinda meh	Human	4		AI	2	whoever wrote this kind of tried to mix too many aesthetics into one. I didn’t really like it.
2023-02-23 22:23:07	AI	4	I find some of the chords at 0:16 and onwards to be unnatural, in addition to the rhythm overall	AI	2	The audio itself is randomly blurry/weird in the same way as https://drive.google.com/file/d/1XzaTnWpN2v-rU_bDFmxUU0Qu4n2-59s1/view?usp=share_link, so I imagine	Human	5	jumpscare	AI	1	Dissonant, ambiguous, directionless	Human	5	Nice chord progression, rhythm, and I don't believe an AI could put out runs so clean	AI	4		AI	2		Human	5		AI	4		Human	5	Send source please this is beautiful and I refuse to believe an AI has enough feelings to compose this	AI	1		Human	5	That counterpoint is a bit too clear to be written by AI	AI	5		AI	3		AI	4		AI	2	By the end it gets kind of bleh, say 0:16 (???) and out of tune as well, somehow	Some excerpts have weird audio artifacts which made me immediately suspicious. The volume would be out of wack, and the sound would blur way too much.
2023-02-27 19:16:14	AI	2		AI	3		AI	4		AI	4		AI	4		AI	4		AI	5		AI	5		Human	5		Human	5		Human	4		Human	5		Human	5		Human	4		AI	4		AI	4
2023-02-27 19:43:10	Human	3	It has many phases that sounded that a human made it.	AI	2	The music and rhythem doesn't change, sounds like AI did it.	Human	5	The feeling change and it gets more and more interesting, sounds like a human made this.	AI	1	It sounds so weird and doesn't sounds like a human made this at all.	Human	3	Sounds pretty musical for a human composer.	Human	3	musical	AI	1	sounds boring.	AI	1	Very loud and constant, sounds like AI make this disaterous piece	AI	3	interesting opera, sounds like opera (at first I didn't know AI can make operas.)	Human	3	Sounds like a human make it, so emotinal, (AI doesn't have a life sadly).	AI	1	sounds boring, AI.	Human	2	sounds... human. I don't know how to say it	Human	4	I heard of this song, Definitly human.	AI	1	I don't how to describe it, but it is definitly not a human, (Is AI that stupid?)	Human	4	it sounds so human, not AI.	AI	1	I don't know but it is AI.	Make your AI smarter, so it will be a challenge。
2023-02-27 20:09:41	AI	3	No human feeling	AI	2		AI	4		AI	2		AI	2		AI	3		AI	2		AI	2		AI	3		AI	4		AI	2		AI	2		AI	4		AI	3		AI	4		AI	2
2023-02-27 20:17:50	Human	4	There is some imperfection in the recording.	AI	2	There are many repetitive parts.	AI	2	The transition is very sudden.	AI	2	some notes are scrambled.	Human	4	There are some interesting contrasts.	Human	4	sounds more natural.	AI	2		Human	4		AI	2	weird sound	Human	4		AI	2		Human	3		Human	3		AI	2	strange background sound.	Human	3		AI	3	strange notes mixed in
2023-02-27 20:36:13	Human	4		AI	3		AI	3	changed speed quickly	AI	4		AI	3		Human	4		AI	2		AI	1	only AI can create songs that are so horrible.	AI	1	only AI can make a song so ugly that it made me vomit.	Human	4		AI	1		Human	3		AI	4		AI	1		Human	4		AI	3
2023-02-27 21:38:08	Human	4		AI	3		Human	5		AI	2		Human	4		Human	4		AI	3		AI	3		AI	4		Human	4		AI	2		Human	4		AI	2		Human	4		AI	3		Human	2
2023-02-28 02:23:16	AI	3		Human	3		Human	4		Human	3		AI	4		Human	3		AI	3		Human	3		Human	3		AI	3		Human	3		Human	4		Human	4		Human	4		Human	4		Human	3
2023-03-01 17:20:34	AI	2	Strange chord progressions, jarring dynamics	AI	2	Very repetitive, driving notes that would be difficult to play, a few strange notes	AI	3	Abrupt transitions	AI	1	Super strange, no noticeable logic to the composition	Human	3	Super fast, but made clear harmonic sense	Human	4	Fairly predictable chord progressions and melodic structure	AI	2	Abrupt and unexpected chords, jarring dynamics	Human	4	More predictable chords and melody	AI	1	Super strange and creepy, nightmare-inducing	Human	5	Logical sequence of chords and rhythms	AI	2	Unexpected chords and dynamic changes	Human	3	Mostly logical, few abrupt or odd chords	Human	4	Predictable, melodic	AI	1	Strange, odd computer-y sounds, no discernible melody	Human	4	Melodic, predictable	AI	2	Weird notes, no melody, abrupt
2023-03-01 17:25:17	AI	4	felt like it was too much in one key	AI	3	felt like it didn’t have direction and was just notes together	Human	5	felt like it had motion and direction in the chords	AI	2	again, felt like no musical direction and not natural	Human	3	felt like it had some direction, melody was clear and natural	Human	4	direction, clear natural melody was present	AI	3	melody was clear but piece sounded unnatural	Human	4	melody was clear and natural, had direction	AI	2	melody felt unnatural	Human	2	felt natural	AI	2	unnatural	AI	3	unnatural, no direction	Human	4	felt natural	AI	2	unnatural	Human	4	repeated, natural theme	AI	1	unnatural, little direction	n/a
2023-03-01 18:16:07	AI	3	it was kind of hard to follow and didn’t have a clear rhythm or melody	Human	3	sounded like elevator music?	Human	4	it flowed well and could be followed easily	Human	3	a little random and not super musical	Human	4	had a clear structure and melody	Human	4	easy to follow and had somewhat of a melody	AI	3	could not pick out any patterns or rhythms	Human	4	showed some sense of rhythm and structure, had a melody	AI	2	kind of distorted and random, a little scary?	Human	4	had rhythm melody and structure	AI	3		Human	4	seemed like it had some sort of emotion	Human	5		AI	3		AI	4		AI	3
2023-03-01 18:35:30	Human	3	It was kind of boring.	AI	4	It was more complex and fun.	AI	3	It was pretty, but there wasn't a lot of depth to the song.	AI	3	It was upbeat, but I didn't really like the song.	Human	4	It was cool and crisp.	AI	4	The song was cool.	Human	3	The song was kind of boring.	AI	4	It sounded cool.	Human	3	It didn't have much depth.	Human	4	It was pretty.	Human	3	It sounded boring.	Human	3	It was just not my type of music.	AI	4	It sounded cool.	AI	3	It was kind of boring.	AI	3	It sounded cool, but it had no depth.	Human	4	It was boring, but it sounded complex.	No
2023-03-01 18:42:18	Human	4	I can't be absolutely certain, but I would guess it was human-generated because it was well done, musically speaking.	AI	3	I would guess AI because while it sounded good, I feel like it could be more musical.	Human	4		AI	2	It honestly just sounded kind of fake...	AI	3		AI	4		Human	5		AI	2		AI	2		Human	4		Human	4		AI	3		Human	4		AI	3		Human	4		Human	3
2023-03-02 12:40:31	Human	4		Human	3		AI	2		AI	3		Human	4		AI	2		Human	5		AI	2		Human	4		Human	5		AI	3		Human	5		AI	2		AI	4		Human	4		AI	3		The sound quality was not great. Some responses may be inaccurate.
2023-03-02 22:57:31	Human	3	It was hard to "feel the beat" but I liked the way the song started out. The parts of the song where the music got progressively aggressive felt a little off and I felt like I couldn't vibe with the music, so I didn't rank it as high.	AI	4	It was a really pretty melody but both octaves kind of dominated the piece and it didn't feel harmonious so I think an AI generated the song.	AI	5	I didn't expect the change so it was a plot twist! I think an AI wrote this piece because a human wouldn't have made the shift so sudden. The "jump" at 0:16 made it awkward, so I think an AI did that.	Human	2	It kind of felt like keys were being smashed around so I gave it a low musicality score; but it was abstract so I think a human wrote this piece.	Human	4	Exciting piece! I enjoyed it. It seemed too fun for an AI to write.	Human	4	I really enjoyed the polyrhythms (3 notes in 2 beats)! Super upbeat piece! I don't think an AI is advanced enough to be able to incorporate polyrhythms into music yet.	AI	3	The piece kind of felt disconnected and didn't flow as well as I liked.	Human	5	This piece sounds really advanced and loved the pace of the music. Super fun things going on in the piece like the octave jumps and the notes sliding down.	AI	1	This piece creeped me out. No thank you. I did not enjoy it (sorry if a human wrote this).	Human	3	Simple but calm and pretty piece. Musicality-wise, it wasn't that expressive so I gave it a 3.	AI	2	Felt jumbled. Could not tell what the melody was so low musicality score and AI might have wrote this.	AI	2	It was mediocre. I don't think a human would have made the musical choices the song has. It was a weird shift from beginning melody to sudden fast part to melody again. It didn't sit right with me.	Human	3	I thought the piece was pretty but not a whole lot going on. I liked it but didn't enjoy it that much.	AI	2	Feels like one of those songs on a Youtube playlist titled "songs to listen to while studying." Felt like white noise to be honest.	AI	3	Liked it, but felt like a mediocre piece.	AI	2	Weird jumps in the music. I'm suspicious an AI added in the weird quirks.	This was a really fun and interesting research to be a part of! Thanks for shedding light on the topic of the increasing presence of AI in our lives.
2023-03-03 08:53:05	AI	3	There wasn't human error in the notes' spacing that I could tell	Human	4	There was human error in the spacings between the notes	AI	3	No human error that I could tell	Human	3	There was human error	AI	3	I couldn't tell if there was human error or not	AI	4	No human error	Human	4	There was human error	AI	3	No human error	AI	3	Didn't sound natural	Human	4	It sounded natural	AI	3	Every note was perfectly on time. You don't get that with music played by humans	Human	4	There was human error in the notes	AI	3	The melody didn't go naturally like I was expecting it to.	Human	4	The melody was natural	AI	3	No human error in the notes	Human	3	It sounded natural	This was an interesting poll! Definitely got me thinking about AI-generated music more than I normally do.
2023-03-04 09:52:06	Human	4	sounds smooths and well written	AI	2	sounds somewhat chaotic at some places	AI	3	got very different very quickly	AI	4	very involved with lots of chords	Human	5	flows really well	AI	5	the use of the quick notes seemed inhuman	AI	2	the flow is inconsistent	Human	4	very fast but the flow seems good and dynamic	AI	4	it sounds scary and the language is not anything that is spoken	Human	4	sounds cohesive and good flow	AI	3	some parts sound iffy - especially the super deep notes	Human	4		Human	5	sounds familiar	AI	4	sounds not involved enough	AI	5	some parts of the song sound inhuman	AI	3	sounds cluttered	nope
2023-03-04 13:57:40	Human	4	The progression in the music	AI	4	I feel like human music normally don’t have this many consecutive notes	Human	5	Sounds like something I’ve heard before, had musical diversity	AI	3	The timing of some notes doesn’t feel like a human composed those	Human	5	Had a main rhythm, but also had variations	AI	4	Feels like a mix of some music I’ve heard	Human	3	Had motion in the music	AI	5	Nice progression	AI	3	Not sure what language the lyrics are in	Human	4	Nice timing and musicality	AI	3	Many conflicting notes and not a lot of musical progression	Human	5	Nice timing, progression and musicality	Human	4	Sounds human	AI	3	Sounds a little chaotic	Human	4	Had a main rhythm and variations of it	AI	3	The second half was a little unexpected
2023-03-05 01:51:27	AI	1	Strange harmonic progression and dynamics and tempo	AI	1	I don't feel comfortable listening to it and because the harmonies never settle.	Human	4	I can hear phrases and the arppegiation pattern sounds like someone would write on the keyboard	AI	3	I cannot say. It seems to have some kind of structure but still no sense of proper cadence.	Human	5	Clear musical phrases and harmonic progression and repetition and variation of the melody.	Human	5	I can sort of hear structure and voicing.	AI	2	Weird dynamics and accents	Human	5	Presence of phrases	AI	1	Scary, melody does not land.	Human	5	Presence of musical phrases	AI	3	Could be either way. I just donnot enjoy it and cannot predict where the melody is going.	AI	2	Very uncomfortable intervals. But has some phrasing. Could be either way.	Human	5	Phrasing and voicing of melody.	AI	2	Phrasing doesn't make sense	Human	5	Nice chords. Phrasing.	AI	1	Voicing does not make sense	Too many questions.
2023-03-06 11:05:56	Human	4	whether the chords and the chord progression sound comfortable..?	AI	3	Sounds like random notes being thrown around	Human	5	Really liked it. And the progression makes sense	Human	4	Not the kind of music I'm used to but the style sounds consistent.	Human	5	Liked this too. Feels like it has a recurring theme that's very beautiful.	Human	5	Many changes to the tune but sounds good.	AI	3	can't sense a constant rhythm and no clear musical sentences.	Human	5	liked this one too.. not much to say	Human	5	the human sound is surprising lol. But the harmony sounds good.	Human	5	Clear musical sentences, 起承转合 (don't know how to translate this sry)	AI	4	Can feel some flow of rhythms in here.	Human	5	the strength in each note feels carefully designed	Human	5	can feel distinct and consistent style in this piece.	Human	4	sounds good but some of the strengths and lengths don't seem logical to me.	Human	5	sounds good. with logical repetition and transitions	AI	4	sounds to me like there are constant switch of styles.	Here are some of the characteristics I would identify as written by AI, if it helps: 1. no blanks left in the song 2. no distinct rhythmic pattern For the open ended question part, I'm not sure if you want solely the explaination for the musicality rating, but I find myself explaining why I rate a piece as written by human/AI in the end
2023-03-08 20:09:58	Human	4		AI	2	It sounded really messy.	AI	4	It sounded nice.	Human	3		Human	5	The music was kind of emotional	Human	4	The music sounded creative, and the use of trills was very interesting. It sounded pretty organic.	Human	4		AI	3	The music sounded a bit like a mashup of some other music that I've heard before	Human	3	pure guessing	AI	3	also pure guessing	AI	2	Both hands sounded really robotic and sounded more like an improvisation exercise than music.	Human	5	the song sounded really magical!	Human	5	The song sounded like a story (and I wish it kept going)	Human	2	boring	AI	4		Human	3		No, thank you for letting me participate in this study! The music was really cool.
2023-03-08 20:27:14	AI	2	there were a bunch of notes that sounded out of place	AI	4	It sounded more natural than the first one, but there were still some odd notes I don't think a human would have put in, like the highest notes at the end	AI	3	The switch between the slow and the fast part was unnatural	AI	2	again, there were odd notes I don't think someone would have made	Human	4	It sounded natural	Human	4	it was very creative	AI	5	there are random sounds during the excerpt	AI	3	this doesn't seem like something someone would make	AI	3	the words are nonsense and it was weird	Human	5	it was smooth	AI	2	lots of random noises and bad musicality for the first part	AI	3	it switches styles really quickly multiple times	Human	5	It was smooth and soothing	Human	5	It sounded natural	AI	4	It was cool but it doesn't sound like something a human would make	AI	3	There doesn't seem to be a melody and there were odd notes in there
2023-03-10 23:33:33	Human	5	The music is slow and piano is the only instrument.	AI	4	The music is fast paced and there seems to be some background noise.	AI	3	The music is changing too fast for a human.	AI	4	There are a lot of background noise and the music is changing too fast.	Human	3		AI	5	The music is changing too fast.	Human	4	The music is at the reasonable pace.	AI	2	Different notes have been struck at the same time.	Human	3	It sounds like the singing from human.	Human	5	It sounds smooth and relaxing.	AI	4	The music contains the background noise.	AI	5	The music changes suddenly in the style.	Human	5	The music is smooth and not changing unexpectedly.	AI	2	There is the background noise and the music sounds random.	Human	5	The music is repeating regularly.	AI	3	The music sounds a little random and it has the background noise.	It is a Interesting research and we would like to know which music is played by AI after submitting the survey.
2023-03-11 00:05:41	Human	3		AI	2		Human	4		AI	1		Human	3		Human	4		AI	2		Human	2		AI	2		Human	4		AI	3		AI	4		Human	3		Human	5		AI	5		AI	4		no
2023-03-11 14:19:19	AI	4	It doesn’t sound very scrappy	AI	1	It’s all over the place and some of the notes sound extremely off key and random	Human	5	It sounds cool, I don’t really know what else to say	Human	2	I’m some instances it sounds nice but other than that is just sounds like when I mash my hands on a piano	AI	4	Very fast and interesting	Human	4	Sounds like video game boss music	Human	3	Sounds like any other classical piano piece	AI	4	Sounds very intense and makes you feel tense	AI	2	I don’t speak this language and it sounds really disturbing and cursed	Human	4	Provides a very chill feel	AI	2	Sounds like more mashing keys but it slightly more formatted way	AI	4	It just sounds very nice	Human	5	I think I heard this while watching some anime movie	AI	3	It didn’t feel like a lot was happening and all the chords felt the exact same	AI	4	I could dance to this	AI	3	Some of the keys felt out of place especially near the end	It’s very hard to tell whether a human or AI generated the pieces. I immediately assumed the bad ones were all the AI and the good ones weren’t but I overthink everything and was trying to think of a human purposely just mashed keys or whatever and then if that was the case did AI really make the good pieces?
2023-03-11 14:47:29	AI	4		Human	4		AI	5		Human	4		Human	3		AI	4		Human	5		Human	4		AI	4		Human	3		Human	4		AI	5		Human	5		AI	3		AI	4		Human	5		No
2023-03-11 16:24:59	Human	4	It has imperfections; it's not all happy or all sad. There's a middle ground.	AI	2	Monotonous, it's not going anywhere.	AI	5	The ending makes me doubt if a human wrote that.	AI	3	It's layered, but it lacks identity.	AI	4	Sounds like an AI listened to an Anime opening and added piano runs to it.	AI	3	I would pick human, but that last run from top to bottom makes me think an AI did it.	Human	4	There's thought behind this.	Human	5	Very virtuosic.	AI	3	The static is too much.	Human	4	There's thought to the harmonies.	AI	2	It's not going anywhere.	AI	2	It feels too bland to be written by a human, but that might be the point.	Human	4	It moves.	AI	3	There are parts of it where it seems like no thought was put into it.	Human	3	It works too well for an AI to write it.	AI	3	It's just mid. Nothing special about it.	None.
2023-03-11 19:44:20	Human	4	There was ebbs and flows through the music	AI	2	There wasn't much intonation	AI	2	Sounded very flat	Human	3		AI	2		AI	2		AI	3		AI	1		AI	1		Human	4		AI	2		Human	4		AI	2		AI	2		Human	4		Human	4
2023-03-11 20:02:24	Human	4	It had nice shaping and dynamics.	AI	2	It sounded too electronic.	Human	4	The tempo was accurate.	AI	2	It was a little harsh and loud.	AI	1	It sounds too distant and disconnected.	AI	3	The song was pretty but the trills sounded a little fake.	Human	3	It has nice dynamics.	AI	2	It sounded somewhat electronic.	Human	2	It was a little choppy and disconnected.	Human	5	It was beautiful and calming.	Human	3	It was unique but not the best musically.	AI	3	It was pretty but sounded electronic.	AI	3	It has too much echo to be human generated.	Human	4	It had beautiful shaping.	AI	3	It sounded almost too perfect.	Human	4	It had a pretty rolling melody.	It was very difficult to tell whether the music was human or AI generated.
2023-03-13 13:48:35	Human	3	Dynamics. Slight perceived tempo fluctuations.	AI	2	Lack of dynamics.	AI	2	Apparent lack of expression.	Human	3	It just felt messy.	AI	4	Soaring energy. Could just be the notes and rhythms.	AI	4	Good chords, driving quality. Slightly overused chord pattern though.	Human	4	It felt extremely celebratory.	AI	1	Felt more like a ridiculously difficult fundamental exercise than a true piece of music.	AI	2	It seemed incredibly unsettling. That could be, uh, "composer's" intent, but it didn't seem particularly musically appealing.	Human	4	Felt like the beginning of a ballad. Simple, yet relatively moving.	Human	3	Seemed tired and upset. Could lean into phrasing more. Maybe that's what made it tired and upset, though...	AI	4	Danced. Felt light.	Human	3	Chords were beautiful, but lack of dynamics hindered it.	Human	2	Felt intentionally disorienting.	Human	3	Created an air of optimism, but lacked further dynamic movement.	AI	4	Expressed something between bittersweetness and drive rather well. Could be based off of popular chord patterns.	One cannot tell the difference between Human and AI music, as AI bases its actions and creations off of patterns established by humans. If AI is to continue being advanced and integrated into daily life, then the separation of art between Humans and AI must dissolve.
